# Supplementary material for: Impact of Education on Inappropriate Antibiotic Prescription for Respiratory Tract Infection Based on Physicians’ Justifications: A Web-Based Survey in Japan
Source: Antibiotics (Basel). 2024 Oct 30;13(11):1022. doi: 10.3390/antibiotics13111022 (PMC11591160; doi:10.3390/antibiotics13111022)
Supplement: Supplementary file 1 [file antibiotics-13-01022-s001.zip]

Archive with 1 entries (1 files):
- antibiotics-3255573-supplementary.pdf
